# Supplementary material for: The body inversion effect in chimpanzees (Pan troglodytes)
Source: PLoS One. 2018 Oct 3;13(10):e0204131. doi: 10.1371/journal.pone.0204131 (PMC6169876; doi:10.1371/journal.pone.0204131)
Supplement: S1 Dataset — (XLS) [file pone.0204131.s003.xls]

## Sheet: Sheet1
Supplementary data
The body inversion effecct in chimpanzees (Pan troglodytes)
Jie Gao, Masaki Tomonaga
Primate Research Institute, Kyoto University, Inuyama, Aichi, 484-8506, Japan
PLOS ONE
This file contains the summary data of each session of each individual in all conditions.
Detailed trial-by-trial data are avaliable on request to corresponding author: gao.jie.87c@kyoto-u.jp

## Sheet: Experiment 1a
ID	Condition	Orientation	Session	Percent correct	Total trials	AdjustedMeanResponseTime
Ai	Intact body	Upright	1	90	20	935.333
Ai	Intact body	Upright	2	90	20	874.333
Ai	Intact body	Upright	3	90	20	935.556
Ai	Intact body	Upright	4	80	20	1011.88
Ai	Intact body	Upright	5	75	20	978.867
Ai	Intact body	Upright	6	80	20	740.667
Ai	Intact body	Upright	7	95	20	838.278
Ai	Intact body	Upright	8	90	20	794.667
Ayumu	Intact body	Upright	1	95	20	672.222
Ayumu	Intact body	Upright	2	95	20	726.765
Ayumu	Intact body	Upright	3	90	20	733.611
Ayumu	Intact body	Upright	4	90	20	798.55
Ayumu	Intact body	Upright	5	100	20	764.474
Ayumu	Intact body	Upright	6	100	20	794.833
Ayumu	Intact body	Upright	7	95	20	614.941
Ayumu	Intact body	Upright	8	90	20	683.647
Chloe	Intact body	Upright	1	95	20	813.263
Chloe	Intact body	Upright	2	100	20	709.5
Chloe	Intact body	Upright	3	100	20	839.65
Chloe	Intact body	Upright	4	100	20	746.05
Chloe	Intact body	Upright	5	100	20	685.158
Chloe	Intact body	Upright	6	95	20	687
Chloe	Intact body	Upright	7	100	20	808.85
Chloe	Intact body	Upright	8	100	20	697.211
Cleo	Intact body	Upright	1	100	20	875.65
Cleo	Intact body	Upright	2	100	20	642.368
Cleo	Intact body	Upright	3	95	20	616.389
Cleo	Intact body	Upright	4	100	20	629.737
Cleo	Intact body	Upright	5	95	20	784.368
Cleo	Intact body	Upright	6	100	20	613.632
Cleo	Intact body	Upright	7	100	20	679.7
Cleo	Intact body	Upright	8	100	20	679.65
Pal	Intact body	Upright	1	95	20	800.895
Pal	Intact body	Upright	2	95	20	549.211
Pal	Intact body	Upright	3	90	20	608.833
Pal	Intact body	Upright	4	95	20	617.842
Pal	Intact body	Upright	5	90	20	595.944
Pal	Intact body	Upright	6	95	20	563.737
Pal	Intact body	Upright	7	100	20	527.1
Pal	Intact body	Upright	8	95	20	663.421
Pan	Intact body	Upright	1	75	20	840.786
Pan	Intact body	Upright	2	70	20	1106.93
Pan	Intact body	Upright	3	85	20	874.062
Pan	Intact body	Upright	4	85	20	809.125
Pan	Intact body	Upright	5	90	20	938.944
Pan	Intact body	Upright	6	85	20	918.765
Pan	Intact body	Upright	7	75	20	936.133
Pan	Intact body	Upright	8	85	20	862.059
Pendesa	Intact body	Upright	1	90	20	902.5
Pendesa	Intact body	Upright	2	85	20	827.235
Pendesa	Intact body	Upright	3	90	20	854.889
Pendesa	Intact body	Upright	4	75	20	995.067
Pendesa	Intact body	Upright	5	85	20	820.375
Pendesa	Intact body	Upright	6	80	20	1058
Pendesa	Intact body	Upright	7	95	20	794.526
Pendesa	Intact body	Upright	8	100	20	746
Ai	Intact body	Inverted	1	85	20	768.438
Ai	Intact body	Inverted	2	80	20	786.125
Ai	Intact body	Inverted	3	90	20	932.778
Ai	Intact body	Inverted	4	60	20	791.583
Ai	Intact body	Inverted	5	85	20	784.765
Ai	Intact body	Inverted	6	90	20	896
Ai	Intact body	Inverted	7	95	20	891
Ai	Intact body	Inverted	8	80	20	797.938
Ayumu	Intact body	Inverted	1	85	20	740.588
Ayumu	Intact body	Inverted	2	95	20	837.471
Ayumu	Intact body	Inverted	3	85	20	883.133
Ayumu	Intact body	Inverted	4	75	20	914.579
Ayumu	Intact body	Inverted	5	95	20	661
Ayumu	Intact body	Inverted	6	95	20	988.056
Ayumu	Intact body	Inverted	7	90	20	677.895
Ayumu	Intact body	Inverted	8	95	20	645.6
Chloe	Intact body	Inverted	1	95	20	694.167
Chloe	Intact body	Inverted	2	95	20	742.833
Chloe	Intact body	Inverted	3	100	20	816.6
Chloe	Intact body	Inverted	4	90	20	633.765
Chloe	Intact body	Inverted	5	100	20	664.105
Chloe	Intact body	Inverted	6	95	20	638.684
Chloe	Intact body	Inverted	7	95	20	633.833
Chloe	Intact body	Inverted	8	95	20	734.316
Cleo	Intact body	Inverted	1	90	20	769.056
Cleo	Intact body	Inverted	2	95	20	676.579
Cleo	Intact body	Inverted	3	85	20	626.588
Cleo	Intact body	Inverted	4	90	20	680.111
Cleo	Intact body	Inverted	5	100	20	623.474
Cleo	Intact body	Inverted	6	95	20	677.421
Cleo	Intact body	Inverted	7	90	20	613.588
Cleo	Intact body	Inverted	8	95	20	630.789
Pal	Intact body	Inverted	1	95	20	673.737
Pal	Intact body	Inverted	2	90	20	577.222
Pal	Intact body	Inverted	3	85	20	533.294
Pal	Intact body	Inverted	4	95	20	569.579
Pal	Intact body	Inverted	5	100	20	564.684
Pal	Intact body	Inverted	6	100	20	584.85
Pal	Intact body	Inverted	7	90	20	487.824
Pal	Intact body	Inverted	8	95	20	544
Pan	Intact body	Inverted	1	90	20	949.833
Pan	Intact body	Inverted	2	80	20	920.467
Pan	Intact body	Inverted	3	85	20	794.941
Pan	Intact body	Inverted	4	75	20	905
Pan	Intact body	Inverted	5	75	20	837.133
Pan	Intact body	Inverted	6	70	20	931.143
Pan	Intact body	Inverted	7	80	20	864.667
Pan	Intact body	Inverted	8	75	20	912.733
Pendesa	Intact body	Inverted	1	90	20	802.5
Pendesa	Intact body	Inverted	2	70	20	1140.5
Pendesa	Intact body	Inverted	3	85	20	757.824
Pendesa	Intact body	Inverted	4	80	20	957
Pendesa	Intact body	Inverted	5	90	20	820.889
Pendesa	Intact body	Inverted	6	80	20	799
Pendesa	Intact body	Inverted	7	80	20	896.75
Pendesa	Intact body	Inverted	8	100	20	800.474
Ai	House	Upright	1	90	20	748.778
Ai	House	Upright	2	85	20	759.353
Ai	House	Upright	3	90	20	785.722
Ai	House	Upright	4	80	20	738.5
Ai	House	Upright	5	100	20	772.6
Ai	House	Upright	6	90	20	854.444
Ai	House	Upright	7	80	20	674.375
Ai	House	Upright	8	85	20	741.562
Ayumu	House	Upright	1	100	20	627.3
Ayumu	House	Upright	2	90	20	643.941
Ayumu	House	Upright	3	85	20	769.316
Ayumu	House	Upright	4	90	20	710.529
Ayumu	House	Upright	5	95	20	688.824
Ayumu	House	Upright	6	85	20	679.611
Ayumu	House	Upright	7	95	20	806.25
Ayumu	House	Upright	8	75	20	834.947
Chloe	House	Upright	1	100	20	677.3
Chloe	House	Upright	2	100	20	767.3
Chloe	House	Upright	3	100	20	638
Chloe	House	Upright	4	95	20	651
Chloe	House	Upright	5	100	20	646.35
Chloe	House	Upright	6	95	20	676.632
Chloe	House	Upright	7	100	20	615.35
Chloe	House	Upright	8	100	20	652.85
Cleo	House	Upright	1	90	20	911.5
Cleo	House	Upright	2	100	20	738.316
Cleo	House	Upright	3	90	20	731.722
Cleo	House	Upright	4	100	20	664.35
Cleo	House	Upright	5	95	20	636.316
Cleo	House	Upright	6	95	20	538.722
Cleo	House	Upright	7	100	20	582.053
Cleo	House	Upright	8	75	20	580.667
Pal	House	Upright	1	90	20	644.824
Pal	House	Upright	2	85	20	631.353
Pal	House	Upright	3	90	20	554.353
Pal	House	Upright	4	75	20	513.533
Pal	House	Upright	5	65	20	564.417
Pal	House	Upright	6	95	20	557.833
Pal	House	Upright	7	85	20	644.588
Pal	House	Upright	8	95	20	540.167
Pan	House	Upright	1	90	20	920.056
Pan	House	Upright	2	70	20	875
Pan	House	Upright	3	85	20	755.824
Pan	House	Upright	4	85	20	800.176
Pan	House	Upright	5	75	20	897.667
Pan	House	Upright	6	70	20	856.071
Pan	House	Upright	7	75	20	898.533
Pan	House	Upright	8	70	20	839
Pendesa	House	Upright	1	75	20	864.533
Pendesa	House	Upright	2	90	20	926.389
Pendesa	House	Upright	3	90	20	739.722
Pendesa	House	Upright	4	90	20	849.722
Pendesa	House	Upright	5	95	20	849.158
Pendesa	House	Upright	6	95	20	810.737
Pendesa	House	Upright	7	100	20	810
Pendesa	House	Upright	8	95	20	739.684
Ai	House	Inverted	1	90	20	702.235
Ai	House	Inverted	2	100	20	774.2
Ai	House	Inverted	3	85	20	860.353
Ai	House	Inverted	4	90	20	717.833
Ai	House	Inverted	5	90	20	732.667
Ai	House	Inverted	6	95	20	764.263
Ai	House	Inverted	7	95	20	746.944
Ai	House	Inverted	8	90	20	722.611
Ayumu	House	Inverted	1	85	20	620.875
Ayumu	House	Inverted	2	95	20	732
Ayumu	House	Inverted	3	85	20	691.889
Ayumu	House	Inverted	4	90	20	698.882
Ayumu	House	Inverted	5	80	20	716.882
Ayumu	House	Inverted	6	90	20	641.867
Ayumu	House	Inverted	7	100	20	793.222
Ayumu	House	Inverted	8	100	20	770.6
Chloe	House	Inverted	1	100	20	696.4
Chloe	House	Inverted	2	95	20	710.944
Chloe	House	Inverted	3	90	20	677.222
Chloe	House	Inverted	4	95	20	620.889
Chloe	House	Inverted	5	95	20	692.389
Chloe	House	Inverted	6	95	20	725.789
Chloe	House	Inverted	7	100	20	600.842
Chloe	House	Inverted	8	100	20	704.35
Cleo	House	Inverted	1	90	20	529.556
Cleo	House	Inverted	2	80	20	563.8
Cleo	House	Inverted	3	90	20	577.059
Cleo	House	Inverted	4	85	20	539.235
Cleo	House	Inverted	5	90	20	568.882
Cleo	House	Inverted	6	100	20	570.15
Cleo	House	Inverted	7	95	20	574.211
Cleo	House	Inverted	8	95	20	609.737
Pal	House	Inverted	1	85	20	670.588
Pal	House	Inverted	2	100	20	651
Pal	House	Inverted	3	95	20	567.737
Pal	House	Inverted	4	90	20	501.778
Pal	House	Inverted	5	90	20	555.278
Pal	House	Inverted	6	90	20	537
Pal	House	Inverted	7	95	20	593.421
Pal	House	Inverted	8	80	20	549.25
Pan	House	Inverted	1	80	20	931.875
Pan	House	Inverted	2	85	20	1010.18
Pan	House	Inverted	3	85	20	784.588
Pan	House	Inverted	4	85	20	839.312
Pan	House	Inverted	5	90	20	833.529
Pan	House	Inverted	6	80	20	748.6
Pan	House	Inverted	7	70	20	873.929
Pan	House	Inverted	8	85	20	819.294
Pendesa	House	Inverted	1	70	20	821.077
Pendesa	House	Inverted	2	90	20	863.667
Pendesa	House	Inverted	3	80	20	771.625
Pendesa	House	Inverted	4	75	20	781.867
Pendesa	House	Inverted	5	70	20	939.643
Pendesa	House	Inverted	6	95	20	829.833
Pendesa	House	Inverted	7	95	20	819.053
Pendesa	House	Inverted	8	85	20	751.062

## Sheet: Experiment 1b
ID	Condition	Session	Orientation	Total trials	Percent correct	AdjustedMeanResponseTime
Ai	Intact body	1	Upright	20	50	1226.8
Ai	Intact body	2	Upright	20	75	1122.21
Ai	Intact body	3	Upright	20	75	1190.73
Ai	Intact body	4	Upright	20	80	1315.44
Ai	Intact body	5	Upright	20	80	1337.94
Ai	Intact body	6	Upright	20	80	1061.81
Ai	Intact body	7	Upright	20	65	1216.92
Ai	Intact body	8	Upright	20	80	1361.88
Ai	Intact body	1	Inverted	20	55	1290.45
Ai	Intact body	2	Inverted	20	75	1082.2
Ai	Intact body	3	Inverted	20	65	1058.54
Ai	Intact body	4	Inverted	20	60	1384.83
Ai	Intact body	5	Inverted	20	85	1208.53
Ai	Intact body	6	Inverted	20	65	1126.08
Ai	Intact body	7	Inverted	20	55	1019.55
Ai	Intact body	8	Inverted	20	60	1512.75
Ayumu	Intact body	1	Upright	20	80	1279.88
Ayumu	Intact body	2	Upright	20	90	1239.78
Ayumu	Intact body	3	Upright	20	80	1452.19
Ayumu	Intact body	4	Upright	20	90	1625.11
Ayumu	Intact body	5	Upright	20	85	1775.53
Ayumu	Intact body	6	Upright	20	85	1212.65
Ayumu	Intact body	7	Upright	20	80	1454.06
Ayumu	Intact body	8	Upright	20	70	1449.64
Ayumu	Intact body	1	Inverted	20	75	1376.8
Ayumu	Intact body	2	Inverted	20	85	1296.82
Ayumu	Intact body	3	Inverted	20	55	1130.64
Ayumu	Intact body	4	Inverted	20	65	1633.54
Ayumu	Intact body	5	Inverted	20	50	1081.2
Ayumu	Intact body	6	Inverted	20	65	1275.15
Ayumu	Intact body	7	Inverted	20	60	1227.17
Ayumu	Intact body	8	Inverted	20	60	1127.08
Chloe	Intact body	1	Upright	20	90	1022.11
Chloe	Intact body	2	Upright	20	85	1014.31
Chloe	Intact body	3	Upright	20	95	902.474
Chloe	Intact body	4	Upright	20	95	1185.68
Chloe	Intact body	5	Upright	20	80	1121.81
Chloe	Intact body	6	Upright	20	80	1137.62
Chloe	Intact body	7	Upright	20	85	976.875
Chloe	Intact body	8	Upright	20	100	1234.85
Chloe	Intact body	1	Inverted	20	90	822
Chloe	Intact body	2	Inverted	20	90	965.611
Chloe	Intact body	3	Inverted	20	70	900.5
Chloe	Intact body	4	Inverted	20	85	1127.18
Chloe	Intact body	5	Inverted	20	80	795.562
Chloe	Intact body	6	Inverted	20	90	1330.61
Chloe	Intact body	7	Inverted	20	75	950.8
Chloe	Intact body	8	Inverted	20	70	1245.64
Cleo	Intact body	1	Upright	20	85	972.062
Cleo	Intact body	2	Upright	20	85	1058.35
Cleo	Intact body	3	Upright	20	85	1205.06
Cleo	Intact body	4	Upright	20	90	1072.11
Cleo	Intact body	5	Upright	20	70	927.357
Cleo	Intact body	6	Upright	20	90	1218.61
Cleo	Intact body	7	Upright	20	75	1031.27
Cleo	Intact body	8	Upright	20	75	981.133
Cleo	Intact body	1	Inverted	20	80	999.938
Cleo	Intact body	2	Inverted	20	65	970.154
Cleo	Intact body	3	Inverted	20	85	1166
Cleo	Intact body	4	Inverted	20	65	1316.92
Cleo	Intact body	5	Inverted	20	55	1009.45
Cleo	Intact body	6	Inverted	20	60	1112.42
Cleo	Intact body	7	Inverted	20	60	1372.5
Cleo	Intact body	8	Inverted	20	50	1448.2
Pal	Intact body	1	Upright	20	70	923.929
Pal	Intact body	2	Upright	20	85	698.75
Pal	Intact body	3	Upright	20	65	1040.31
Pal	Intact body	4	Upright	20	75	919.8
Pal	Intact body	5	Upright	20	80	1016.38
Pal	Intact body	6	Upright	20	85	986.059
Pal	Intact body	7	Upright	20	80	768.933
Pal	Intact body	8	Upright	20	90	797.353
Pal	Intact body	1	Inverted	20	70	684.071
Pal	Intact body	2	Inverted	20	75	699.933
Pal	Intact body	3	Inverted	20	85	874
Pal	Intact body	4	Inverted	20	65	777.846
Pal	Intact body	5	Inverted	20	70	872.143
Pal	Intact body	6	Inverted	20	60	746.167
Pal	Intact body	7	Inverted	20	55	743
Pal	Intact body	8	Inverted	20	65	731.308
Pendesa	Intact body	1	Upright	20	65	1409.77
Pendesa	Intact body	2	Upright	20	80	1103.12
Pendesa	Intact body	3	Upright	20	80	1246.25
Pendesa	Intact body	4	Upright	20	80	1306.5
Pendesa	Intact body	5	Upright	20	95	1140.58
Pendesa	Intact body	6	Upright	20	70	1384.36
Pendesa	Intact body	7	Upright	20	90	1464.78
Pendesa	Intact body	8	Upright	20	85	1301.94
Pendesa	Intact body	1	Inverted	20	80	1295.94
Pendesa	Intact body	2	Inverted	20	70	1381.43
Pendesa	Intact body	3	Inverted	20	80	1341.38
Pendesa	Intact body	4	Inverted	20	75	1280.87
Pendesa	Intact body	5	Inverted	20	85	1133.71
Pendesa	Intact body	6	Inverted	20	75	1209.33
Pendesa	Intact body	7	Inverted	20	85	1149.56
Pendesa	Intact body	8	Inverted	20	90	1249.59
Ai	House	1	Upright	20	70	984.071
Ai	House	2	Upright	20	80	1047.44
Ai	House	3	Upright	20	65	1056.85
Ai	House	4	Upright	20	75	866.267
Ai	House	5	Upright	20	75	1084.73
Ai	House	6	Upright	20	55	1035.27
Ai	House	7	Upright	20	95	935.474
Ai	House	8	Upright	20	65	1133.38
Ai	House	1	Inverted	20	70	1231.07
Ai	House	2	Inverted	20	65	1097.69
Ai	House	3	Inverted	20	75	981.867
Ai	House	4	Inverted	20	75	861.8
Ai	House	5	Inverted	20	85	927.176
Ai	House	6	Inverted	20	65	813.769
Ai	House	7	Inverted	20	75	1381.2
Ai	House	8	Inverted	20	70	988.429
Ayumu	House	1	Upright	20	65	1193.54
Ayumu	House	2	Upright	20	85	1152.24
Ayumu	House	3	Upright	20	75	1259.43
Ayumu	House	4	Upright	20	65	1223.08
Ayumu	House	5	Upright	20	70	1033.36
Ayumu	House	6	Upright	20	80	1295.88
Ayumu	House	7	Upright	20	70	1302.21
Ayumu	House	8	Upright	20	75	1060.13
Ayumu	House	1	Inverted	20	50	1038.3
Ayumu	House	2	Inverted	20	80	1448.06
Ayumu	House	3	Inverted	20	85	1194.12
Ayumu	House	4	Inverted	20	85	1035.47
Ayumu	House	5	Inverted	20	55	958.364
Ayumu	House	6	Inverted	20	75	1317.07
Ayumu	House	7	Inverted	20	65	1376.23
Ayumu	House	8	Inverted	20	80	1082.33
Chloe	House	1	Upright	20	85	1090.71
Chloe	House	2	Upright	20	80	844.8
Chloe	House	3	Upright	20	95	937.263
Chloe	House	4	Upright	20	95	1060.63
Chloe	House	5	Upright	20	90	997.167
Chloe	House	6	Upright	20	100	963.65
Chloe	House	7	Upright	20	100	889.55
Chloe	House	8	Upright	20	100	994.9
Chloe	House	1	Inverted	20	75	750.286
Chloe	House	2	Inverted	20	65	840.385
Chloe	House	3	Inverted	20	90	894.944
Chloe	House	4	Inverted	20	85	927.882
Chloe	House	5	Inverted	20	95	1003.58
Chloe	House	6	Inverted	20	90	952.889
Chloe	House	7	Inverted	20	80	978.312
Chloe	House	8	Inverted	20	100	1028.15
Cleo	House	1	Upright	20	45	867.333
Cleo	House	2	Upright	20	65	879.846
Cleo	House	3	Upright	20	75	827.133
Cleo	House	4	Upright	20	70	788.143
Cleo	House	5	Upright	20	70	793.462
Cleo	House	6	Upright	20	50	1061.4
Cleo	House	7	Upright	20	80	1009.44
Cleo	House	8	Upright	20	60	1007.18
Cleo	House	1	Inverted	20	75	842.667
Cleo	House	2	Inverted	20	60	890.182
Cleo	House	3	Inverted	20	65	799.077
Cleo	House	4	Inverted	20	80	812.5
Cleo	House	5	Inverted	20	65	816.154
Cleo	House	6	Inverted	20	75	945.786
Cleo	House	7	Inverted	20	60	919.417
Cleo	House	8	Inverted	20	70	990.214
Pal	House	1	Upright	20	65	773.769
Pal	House	2	Upright	20	75	840.6
Pal	House	3	Upright	20	50	913
Pal	House	4	Upright	20	60	865.833
Pal	House	5	Upright	20	65	904.385
Pal	House	6	Upright	20	65	848.462
Pal	House	7	Upright	20	80	809.812
Pal	House	8	Upright	20	65	924.231
Pal	House	1	Inverted	20	45	878.667
Pal	House	2	Inverted	20	70	804.714
Pal	House	3	Inverted	20	65	796.667
Pal	House	4	Inverted	20	70	835.643
Pal	House	5	Inverted	20	60	873.25
Pal	House	6	Inverted	20	70	758.643
Pal	House	7	Inverted	20	70	749.143
Pal	House	8	Inverted	20	70	889.857
Pendesa	House	1	Upright	20	65	1167.77
Pendesa	House	2	Upright	20	75	1370.13
Pendesa	House	3	Upright	20	80	1031.87
Pendesa	House	4	Upright	20	75	1108.13
Pendesa	House	5	Upright	20	85	1083.41
Pendesa	House	6	Upright	20	85	1044.71
Pendesa	House	7	Upright	20	80	1195.69
Pendesa	House	8	Upright	20	65	1332.46
Pendesa	House	1	Inverted	20	70	1125.86
Pendesa	House	2	Inverted	20	75	1184.33
Pendesa	House	3	Inverted	20	70	1048.57
Pendesa	House	4	Inverted	20	80	1338.75
Pendesa	House	5	Inverted	20	80	870.333
Pendesa	House	6	Inverted	20	75	1247.53
Pendesa	House	7	Inverted	20	55	1458.36
Pendesa	House	8	Inverted	20	65	1697.15

## Sheet: Experiment 2a
ID	Condition	Session	Orentation	Total trials	Percent correct	AdjustedMeanResposeTime
Ai	Only body clear	1	Upright	20	35	810.857
Ai	Only body clear	2	Upright	20	65	1127.85
Ai	Only body clear	3	Upright	20	75	1126.8
Ai	Only body clear	4	Upright	20	60	1179.08
Ai	Only body clear	5	Upright	20	55	1568
Ai	Only body clear	6	Upright	20	60	1217.58
Ai	Only body clear	7	Upright	20	65	1161
Ai	Only body clear	8	Upright	20	50	1034.3
Ayumu	Only body clear	1	Upright	20	25	1587.8
Ayumu	Only body clear	2	Upright	20	45	1420
Ayumu	Only body clear	3	Upright	20	70	1530
Ayumu	Only body clear	4	Upright	20	65	1284.85
Ayumu	Only body clear	5	Upright	20	65	1193.92
Ayumu	Only body clear	6	Upright	20	65	1460.62
Ayumu	Only body clear	7	Upright	20	45	1440.44
Ayumu	Only body clear	8	Upright	20	45	1327.33
Chloe	Only body clear	1	Upright	20	70	1049.29
Chloe	Only body clear	2	Upright	20	95	1101.21
Chloe	Only body clear	3	Upright	20	80	1183.56
Chloe	Only body clear	4	Upright	20	90	970.353
Chloe	Only body clear	5	Upright	20	85	1148.76
Chloe	Only body clear	6	Upright	20	80	932
Chloe	Only body clear	7	Upright	20	85	981.882
Chloe	Only body clear	8	Upright	20	85	970.882
Cleo	Only body clear	1	Upright	20	30	1091.67
Cleo	Only body clear	2	Upright	20	50	2000
Cleo	Only body clear	3	Upright	20	40	1832.12
Cleo	Only body clear	4	Upright	20	45	1162.67
Cleo	Only body clear	5	Upright	20	50	1097.3
Cleo	Only body clear	6	Upright	20	75	980.733
Cleo	Only body clear	7	Upright	20	55	1320.73
Cleo	Only body clear	8	Upright	20	75	1327.33
Pal	Only body clear	1	Upright	20	65	915.75
Pal	Only body clear	2	Upright	20	50	1013.3
Pal	Only body clear	3	Upright	20	60	971.083
Pal	Only body clear	4	Upright	20	60	944.75
Pal	Only body clear	5	Upright	20	75	1054.87
Pal	Only body clear	6	Upright	20	75	877.533
Pal	Only body clear	7	Upright	20	85	829.5
Pal	Only body clear	8	Upright	20	70	857.286
Pendesa	Only body clear	1	Upright	20	40	1276.5
Pendesa	Only body clear	2	Upright	20	75	1467.87
Pendesa	Only body clear	3	Upright	20	55	1260.91
Pendesa	Only body clear	4	Upright	20	45	1582.89
Pendesa	Only body clear	5	Upright	20	60	1153.75
Pendesa	Only body clear	6	Upright	20	60	1250
Pendesa	Only body clear	7	Upright	20	75	1281.67
Pendesa	Only body clear	8	Upright	20	60	1126.36
Ai	Only body clear	1	Inverted	20	30	797
Ai	Only body clear	2	Inverted	20	30	1883.17
Ai	Only body clear	3	Inverted	20	40	1219.38
Ai	Only body clear	4	Inverted	20	55	1285.45
Ai	Only body clear	5	Inverted	20	75	1308.73
Ai	Only body clear	6	Inverted	20	60	1235.17
Ai	Only body clear	7	Inverted	20	40	1255.88
Ai	Only body clear	8	Inverted	20	60	1192.58
Ayumu	Only body clear	1	Inverted	20	45	1385.89
Ayumu	Only body clear	2	Inverted	20	40	1256.5
Ayumu	Only body clear	3	Inverted	20	45	1189.67
Ayumu	Only body clear	4	Inverted	20	55	1261.64
Ayumu	Only body clear	5	Inverted	20	60	1566.42
Ayumu	Only body clear	6	Inverted	20	60	1261.17
Ayumu	Only body clear	7	Inverted	20	45	1119.11
Ayumu	Only body clear	8	Inverted	20	55	1253.73
Chloe	Only body clear	1	Inverted	20	50	1144.3
Chloe	Only body clear	2	Inverted	20	80	1104.25
Chloe	Only body clear	3	Inverted	20	75	1187.27
Chloe	Only body clear	4	Inverted	20	60	960.583
Chloe	Only body clear	5	Inverted	20	80	1095.44
Chloe	Only body clear	6	Inverted	20	80	1059.25
Chloe	Only body clear	7	Inverted	20	100	1126.4
Chloe	Only body clear	8	Inverted	20	90	1307.67
Cleo	Only body clear	1	Inverted	20	30	1622
Cleo	Only body clear	2	Inverted	20	40	1075.75
Cleo	Only body clear	3	Inverted	20	40	1577.75
Cleo	Only body clear	4	Inverted	20	30	1391.17
Cleo	Only body clear	5	Inverted	20	30	1357.83
Cleo	Only body clear	6	Inverted	20	50	1742.6
Cleo	Only body clear	7	Inverted	20	45	1185.11
Cleo	Only body clear	8	Inverted	20	45	950.444
Pal	Only body clear	1	Inverted	20	70	798.154
Pal	Only body clear	2	Inverted	20	65	783.231
Pal	Only body clear	3	Inverted	20	60	784.667
Pal	Only body clear	4	Inverted	20	70	646.286
Pal	Only body clear	5	Inverted	20	80	786.8
Pal	Only body clear	6	Inverted	20	85	838.882
Pal	Only body clear	7	Inverted	20	80	742.875
Pal	Only body clear	8	Inverted	20	50	811.4
Pendesa	Only body clear	1	Inverted	20	90	1222.22
Pendesa	Only body clear	2	Inverted	20	80	1478
Pendesa	Only body clear	3	Inverted	20	70	1457
Pendesa	Only body clear	4	Inverted	20	90	1687.17
Pendesa	Only body clear	5	Inverted	20	80	1300.75
Pendesa	Only body clear	6	Inverted	20	90	1390.11
Pendesa	Only body clear	7	Inverted	20	70	1345.29
Pendesa	Only body clear	8	Inverted	20	85	1579.59
Ai	Only face clear	1	Upright	20	45	1153.44
Ai	Only face clear	2	Upright	20	55	1011.36
Ai	Only face clear	3	Upright	20	65	1280.77
Ai	Only face clear	4	Upright	20	75	1447.07
Ai	Only face clear	5	Upright	20	65	1262.38
Ai	Only face clear	6	Upright	20	60	1284.83
Ai	Only face clear	7	Upright	20	65	1349.77
Ai	Only face clear	8	Upright	20	45	1061.56
Ayumu	Only face clear	1	Upright	20	40	1641.62
Ayumu	Only face clear	2	Upright	20	40	1213.62
Ayumu	Only face clear	3	Upright	20	70	1240.71
Ayumu	Only face clear	4	Upright	20	60	1406.25
Ayumu	Only face clear	5	Upright	20	55	1332.09
Ayumu	Only face clear	6	Upright	20	60	1555.25
Ayumu	Only face clear	7	Upright	20	50	1187.2
Ayumu	Only face clear	8	Upright	20	50	1536.3
Chloe	Only face clear	1	Upright	20	50	1351.9
Chloe	Only face clear	2	Upright	20	70	1351.9
Chloe	Only face clear	3	Upright	20	70	1399.5
Chloe	Only face clear	4	Upright	20	80	1381.19
Chloe	Only face clear	5	Upright	20	85	1226.71
Chloe	Only face clear	6	Upright	20	80	1182.67
Chloe	Only face clear	7	Upright	20	75	1180.4
Chloe	Only face clear	8	Upright	20	75	1258.33
Cleo	Only face clear	1	Upright	20	85	1255.88
Cleo	Only face clear	2	Upright	20	85	1198.12
Cleo	Only face clear	3	Upright	20	65	1255.17
Cleo	Only face clear	4	Upright	20	85	1209.53
Cleo	Only face clear	5	Upright	20	75	1370.6
Cleo	Only face clear	6	Upright	20	80	1076.87
Cleo	Only face clear	7	Upright	20	75	1424.93
Cleo	Only face clear	8	Upright	20	70	1364.5
Pal	Only face clear	1	Upright	20	40	1031.25
Pal	Only face clear	2	Upright	20	50	1105.7
Pal	Only face clear	3	Upright	20	55	907.909
Pal	Only face clear	4	Upright	20	55	897.545
Pal	Only face clear	5	Upright	20	70	843.071
Pal	Only face clear	6	Upright	20	50	969
Pal	Only face clear	7	Upright	20	65	865.308
Pal	Only face clear	8	Upright	20	45	815.333
Pendesa	Only face clear	1	Upright	20	50	990.3
Pendesa	Only face clear	2	Upright	20	40	1044.5
Pendesa	Only face clear	3	Upright	20	50	1079.3
Pendesa	Only face clear	4	Upright	20	40	1246
Pendesa	Only face clear	5	Upright	20	30	1322.17
Pendesa	Only face clear	6	Upright	20	55	1541.91
Pendesa	Only face clear	7	Upright	20	45	1132.56
Pendesa	Only face clear	8	Upright	20	60	1379.58
Ai	Only face clear	1	Inverted	20	35	1001.71
Ai	Only face clear	2	Inverted	20	30	1175
Ai	Only face clear	3	Inverted	20	35	890.429
Ai	Only face clear	4	Inverted	20	35	1509.43
Ai	Only face clear	5	Inverted	20	70	1380.43
Ai	Only face clear	6	Inverted	20	40	1006.12
Ai	Only face clear	7	Inverted	20	40	1351
Ai	Only face clear	8	Inverted	20	60	1073.83
Ayumu	Only face clear	1	Inverted	20	45	1927.44
Ayumu	Only face clear	2	Inverted	20	20	2471.75
Ayumu	Only face clear	3	Inverted	20	45	1594.67
Ayumu	Only face clear	4	Inverted	20	60	1504.67
Ayumu	Only face clear	5	Inverted	20	65	1409.46
Ayumu	Only face clear	6	Inverted	20	55	1589.27
Ayumu	Only face clear	7	Inverted	20	65	1456.54
Ayumu	Only face clear	8	Inverted	20	60	1144.58
Chloe	Only face clear	1	Inverted	20	65	962
Chloe	Only face clear	2	Inverted	20	65	962
Chloe	Only face clear	3	Inverted	20	60	1148.25
Chloe	Only face clear	4	Inverted	20	55	1358.18
Chloe	Only face clear	5	Inverted	20	55	966
Chloe	Only face clear	6	Inverted	20	55	1029.73
Chloe	Only face clear	7	Inverted	20	40	1130.38
Chloe	Only face clear	8	Inverted	20	55	965.455
Cleo	Only face clear	1	Inverted	20	60	1320.17
Cleo	Only face clear	2	Inverted	20	50	1261.4
Cleo	Only face clear	3	Inverted	20	50	1876.4
Cleo	Only face clear	4	Inverted	20	55	1525.64
Cleo	Only face clear	5	Inverted	20	55	1186.73
Cleo	Only face clear	6	Inverted	20	70	1363
Cleo	Only face clear	7	Inverted	20	60	1346
Cleo	Only face clear	8	Inverted	20	80	1304.93
Pal	Only face clear	1	Inverted	20	55	922.818
Pal	Only face clear	2	Inverted	20	50	955.9
Pal	Only face clear	3	Inverted	20	55	916.909
Pal	Only face clear	4	Inverted	20	50	897.7
Pal	Only face clear	5	Inverted	20	65	840.077
Pal	Only face clear	6	Inverted	20	55	818.909
Pal	Only face clear	7	Inverted	20	70	870.571
Pal	Only face clear	8	Inverted	20	65	797.769
Pendesa	Only face clear	1	Inverted	20	50	906.5
Pendesa	Only face clear	2	Inverted	20	40	1159.88
Pendesa	Only face clear	3	Inverted	20	35	1502
Pendesa	Only face clear	4	Inverted	20	50	1374.8
Pendesa	Only face clear	5	Inverted	20	55	1302.09
Pendesa	Only face clear	6	Inverted	20	60	1635.17
Pendesa	Only face clear	7	Inverted	20	50	1724.3
Pendesa	Only face clear	8	Inverted	20	55	1715.36
Ai	Intact	1	Upright	20	65	1206.08
Ai	Intact	2	Upright	20	60	1100.83
Ai	Intact	3	Upright	20	75	1194.87
Ai	Intact	4	Upright	20	70	1325.14
Ai	Intact	5	Upright	20	60	1330.67
Ai	Intact	6	Upright	20	50	1184.1
Ai	Intact	7	Upright	20	70	1202.86
Ai	Intact	8	Upright	20	70	1343.14
Ayumu	Intact	1	Upright	20	85	1436.88
Ayumu	Intact	2	Upright	20	90	1583.39
Ayumu	Intact	3	Upright	20	90	1220.72
Ayumu	Intact	4	Upright	20	90	1103.61
Ayumu	Intact	5	Upright	20	90	1254.83
Ayumu	Intact	6	Upright	20	90	1159.39
Ayumu	Intact	7	Upright	20	90	1245.33
Ayumu	Intact	8	Upright	20	85	1328.59
Chloe	Intact	1	Upright	20	65	1271.69
Chloe	Intact	2	Upright	20	75	1011.8
Chloe	Intact	3	Upright	20	90	1126.32
Chloe	Intact	4	Upright	20	90	1153.44
Chloe	Intact	5	Upright	20	90	1044.94
Chloe	Intact	6	Upright	20	95	1058.74
Chloe	Intact	7	Upright	20	95	1026.11
Chloe	Intact	8	Upright	20	95	1008.16
Cleo	Intact	1	Upright	20	90	1407.29
Cleo	Intact	2	Upright	20	85	1101.69
Cleo	Intact	3	Upright	20	90	1309
Cleo	Intact	4	Upright	20	85	1166.44
Cleo	Intact	5	Upright	20	90	1255.06
Cleo	Intact	6	Upright	20	100	1121.55
Cleo	Intact	7	Upright	20	95	1116.89
Cleo	Intact	8	Upright	20	95	1179.28
Pal	Intact	1	Upright	20	75	1249.71
Pal	Intact	2	Upright	20	80	958.938
Pal	Intact	3	Upright	20	80	868.25
Pal	Intact	4	Upright	20	90	902.235
Pal	Intact	5	Upright	20	80	857.062
Pal	Intact	6	Upright	20	85	968.706
Pal	Intact	7	Upright	20	80	755.562
Pal	Intact	8	Upright	20	90	932.056
Pendesa	Intact	1	Upright	20	65	1381.54
Pendesa	Intact	2	Upright	20	70	1166.5
Pendesa	Intact	3	Upright	20	80	1368.69
Pendesa	Intact	4	Upright	20	100	1458.6
Pendesa	Intact	5	Upright	20	80	1438.56
Pendesa	Intact	6	Upright	20	90	1213.53
Pendesa	Intact	7	Upright	20	80	1342.81
Pendesa	Intact	8	Upright	20	80	1248.94
Ai	Intact	1	Inverted	20	55	935.455
Ai	Intact	2	Inverted	20	55	1053.36
Ai	Intact	3	Inverted	20	55	875.455
Ai	Intact	4	Inverted	20	50	1062
Ai	Intact	5	Inverted	20	85	1486.06
Ai	Intact	6	Inverted	20	85	1062.65
Ai	Intact	7	Inverted	20	55	1217.73
Ai	Intact	8	Inverted	20	75	1228.07
Ayumu	Intact	1	Inverted	20	65	1557.54
Ayumu	Intact	2	Inverted	20	90	1184.78
Ayumu	Intact	3	Inverted	20	70	1078.57
Ayumu	Intact	4	Inverted	20	75	1130.33
Ayumu	Intact	5	Inverted	20	60	817.545
Ayumu	Intact	6	Inverted	20	75	1417.4
Ayumu	Intact	7	Inverted	20	75	1207.93
Ayumu	Intact	8	Inverted	20	75	1539.73
Chloe	Intact	1	Inverted	20	75	1009.13
Chloe	Intact	2	Inverted	20	95	1031.47
Chloe	Intact	3	Inverted	20	85	1092.12
Chloe	Intact	4	Inverted	20	90	966.778
Chloe	Intact	5	Inverted	20	85	1029.76
Chloe	Intact	6	Inverted	20	85	988.562
Chloe	Intact	7	Inverted	20	95	967.579
Chloe	Intact	8	Inverted	20	95	1170.84
Cleo	Intact	1	Inverted	20	75	1527
Cleo	Intact	2	Inverted	20	75	1149.07
Cleo	Intact	3	Inverted	20	75	1446.33
Cleo	Intact	4	Inverted	20	65	1014.23
Cleo	Intact	5	Inverted	20	70	1288.07
Cleo	Intact	6	Inverted	20	75	1291.93
Cleo	Intact	7	Inverted	20	85	1127.12
Cleo	Intact	8	Inverted	20	90	1298.41
Pal	Intact	1	Inverted	20	60	814.5
Pal	Intact	2	Inverted	20	70	780.714
Pal	Intact	3	Inverted	20	75	957.067
Pal	Intact	4	Inverted	20	60	718.25
Pal	Intact	5	Inverted	20	70	875.929
Pal	Intact	6	Inverted	20	75	896
Pal	Intact	7	Inverted	20	80	805.312
Pal	Intact	8	Inverted	20	75	921.267
Pendesa	Intact	1	Inverted	20	80	1406.19
Pendesa	Intact	2	Inverted	20	95	1230.47
Pendesa	Intact	3	Inverted	20	80	1361.5
Pendesa	Intact	4	Inverted	20	85	1446
Pendesa	Intact	5	Inverted	20	75	1230
Pendesa	Intact	6	Inverted	20	90	1266
Pendesa	Intact	7	Inverted	20	70	1385.86
Pendesa	Intact	8	Inverted	20	85	1326.35

## Sheet: Experiment 2b
ID	Condition	Orientation	Session	Percent correct	Total trials	AdjustedMeanResponseTime
Ai	Silhouette	Upright	1	65	20	879.308
Ai	Silhouette	Upright	2	40	20	903
Ai	Silhouette	Upright	3	55	20	1025.36
Ai	Silhouette	Upright	4	55	20	1174.2
Ai	Silhouette	Upright	5	75	20	1102.2
Ai	Silhouette	Upright	6	75	20	1102.2
Ai	Silhouette	Upright	7	60	20	1185.33
Ai	Silhouette	Upright	8	45	20	993.222
Ayumu	Silhouette	Upright	1	60	20	1140.42
Ayumu	Silhouette	Upright	2	45	20	940.556
Ayumu	Silhouette	Upright	3	60	20	917.333
Ayumu	Silhouette	Upright	4	40	20	1084.38
Ayumu	Silhouette	Upright	5	65	20	810.308
Ayumu	Silhouette	Upright	6	70	20	1293.36
Ayumu	Silhouette	Upright	7	65	20	1149
Ayumu	Silhouette	Upright	8	70	20	1046.14
Chloe	Silhouette	Upright	1	75	20	1054
Chloe	Silhouette	Upright	2	65	20	818.231
Chloe	Silhouette	Upright	3	65	20	853.385
Chloe	Silhouette	Upright	4	90	20	1090.94
Chloe	Silhouette	Upright	5	80	20	853.562
Chloe	Silhouette	Upright	6	85	20	955.471
Chloe	Silhouette	Upright	7	75	20	899.533
Chloe	Silhouette	Upright	8	70	20	944.357
Cleo	Silhouette	Upright	1	55	20	1013.64
Cleo	Silhouette	Upright	2	60	20	1011.58
Cleo	Silhouette	Upright	3	70	20	954.643
Cleo	Silhouette	Upright	4	70	20	1031
Cleo	Silhouette	Upright	5	80	20	1009.5
Cleo	Silhouette	Upright	6	75	20	919.333
Cleo	Silhouette	Upright	7	65	20	1119
Cleo	Silhouette	Upright	8	60	20	849
Pal	Silhouette	Upright	1	75	20	783.733
Pal	Silhouette	Upright	2	75	20	915.733
Pal	Silhouette	Upright	3	70	20	782.857
Pal	Silhouette	Upright	4	70	20	759.429
Pal	Silhouette	Upright	5	80	20	945.625
Pal	Silhouette	Upright	6	65	20	631.167
Pal	Silhouette	Upright	7	85	20	877.706
Pal	Silhouette	Upright	8	65	20	965.308
Pendesa	Silhouette	Upright	1	70	20	1420.93
Pendesa	Silhouette	Upright	2	75	20	1377.87
Pendesa	Silhouette	Upright	3	80	20	1090.88
Pendesa	Silhouette	Upright	4	90	20	1263.72
Pendesa	Silhouette	Upright	5	75	20	1252.79
Pendesa	Silhouette	Upright	6	60	20	1194.92
Pendesa	Silhouette	Upright	7	90	20	1457.61
Pendesa	Silhouette	Upright	8	80	20	1129.53
Ai	Silhouette	Inverted	1	40	20	869.875
Ai	Silhouette	Inverted	2	55	20	967
Ai	Silhouette	Inverted	3	45	20	1141.67
Ai	Silhouette	Inverted	4	60	20	876.125
Ai	Silhouette	Inverted	5	40	20	991.7
Ai	Silhouette	Inverted	6	50	20	991.7
Ai	Silhouette	Inverted	7	60	20	981.417
Ai	Silhouette	Inverted	8	50	20	975.9
Ayumu	Silhouette	Inverted	1	60	20	966.833
Ayumu	Silhouette	Inverted	2	70	20	831.308
Ayumu	Silhouette	Inverted	3	50	20	835.6
Ayumu	Silhouette	Inverted	4	70	20	1172.29
Ayumu	Silhouette	Inverted	5	65	20	966.154
Ayumu	Silhouette	Inverted	6	50	20	901.9
Ayumu	Silhouette	Inverted	7	55	20	1012.91
Ayumu	Silhouette	Inverted	8	70	20	1236.07
Chloe	Silhouette	Inverted	1	55	20	1172.18
Chloe	Silhouette	Inverted	2	60	20	948
Chloe	Silhouette	Inverted	3	70	20	814.857
Chloe	Silhouette	Inverted	4	75	20	950.133
Chloe	Silhouette	Inverted	5	70	20	989.857
Chloe	Silhouette	Inverted	6	75	20	1161.73
Chloe	Silhouette	Inverted	7	55	20	868.273
Chloe	Silhouette	Inverted	8	75	20	904.733
Cleo	Silhouette	Inverted	1	60	20	834.583
Cleo	Silhouette	Inverted	2	45	20	754.111
Cleo	Silhouette	Inverted	3	55	20	1773.73
Cleo	Silhouette	Inverted	4	50	20	814.5
Cleo	Silhouette	Inverted	5	65	20	982
Cleo	Silhouette	Inverted	6	55	20	998.75
Cleo	Silhouette	Inverted	7	70	20	1026.57
Cleo	Silhouette	Inverted	8	60	20	954.455
Pal	Silhouette	Inverted	1	90	20	783.333
Pal	Silhouette	Inverted	2	80	20	819.688
Pal	Silhouette	Inverted	3	80	20	800.688
Pal	Silhouette	Inverted	4	75	20	855.667
Pal	Silhouette	Inverted	5	85	20	825.824
Pal	Silhouette	Inverted	6	75	20	843.733
Pal	Silhouette	Inverted	7	70	20	807.357
Pal	Silhouette	Inverted	8	55	20	1078.91
Pendesa	Silhouette	Inverted	1	60	20	1362
Pendesa	Silhouette	Inverted	2	60	20	1159.75
Pendesa	Silhouette	Inverted	3	85	20	1394.65
Pendesa	Silhouette	Inverted	4	85	20	1299.65
Pendesa	Silhouette	Inverted	5	65	20	1376.08
Pendesa	Silhouette	Inverted	6	75	20	1180.93
Pendesa	Silhouette	Inverted	7	65	20	1412.08
Pendesa	Silhouette	Inverted	8	70	20	1522.36
Ai	Intact	Upright	1	75	20	1068.53
Ai	Intact	Upright	2	60	20	1472
Ai	Intact	Upright	3	70	20	1566.21
Ai	Intact	Upright	4	80	20	978.467
Ai	Intact	Upright	5	75	20	1278.33
Ai	Intact	Upright	6	80	20	1075.56
Ai	Intact	Upright	7	75	20	1017.8
Ai	Intact	Upright	8	70	20	1317.57
Ayumu	Intact	Upright	1	90	20	1147.11
Ayumu	Intact	Upright	2	90	20	950
Ayumu	Intact	Upright	3	95	20	983.421
Ayumu	Intact	Upright	4	75	20	1186.6
Ayumu	Intact	Upright	5	85	20	1095.5
Ayumu	Intact	Upright	6	90	20	1105.47
Ayumu	Intact	Upright	7	85	20	1084.31
Ayumu	Intact	Upright	8	100	20	1112.95
Chloe	Intact	Upright	1	85	20	1162.41
Chloe	Intact	Upright	2	100	20	1106.5
Chloe	Intact	Upright	3	90	20	930.167
Chloe	Intact	Upright	4	95	20	1013.26
Chloe	Intact	Upright	5	95	20	897
Chloe	Intact	Upright	6	90	20	1002.22
Chloe	Intact	Upright	7	100	20	907.1
Chloe	Intact	Upright	8	100	20	988
Cleo	Intact	Upright	1	85	20	1304.59
Cleo	Intact	Upright	2	75	20	1012.67
Cleo	Intact	Upright	3	85	20	1159.76
Cleo	Intact	Upright	4	90	20	984.5
Cleo	Intact	Upright	5	90	20	1040.22
Cleo	Intact	Upright	6	85	20	1124
Cleo	Intact	Upright	7	85	20	1169.76
Cleo	Intact	Upright	8	90	20	875.235
Pal	Intact	Upright	1	80	20	900.533
Pal	Intact	Upright	2	65	20	824.308
Pal	Intact	Upright	3	75	20	747.933
Pal	Intact	Upright	4	95	20	895.579
Pal	Intact	Upright	5	75	20	747.5
Pal	Intact	Upright	6	65	20	774.25
Pal	Intact	Upright	7	80	20	810.4
Pal	Intact	Upright	8	85	20	902.412
Pendesa	Intact	Upright	1	80	20	1636
Pendesa	Intact	Upright	2	75	20	1445.6
Pendesa	Intact	Upright	3	70	20	1325.21
Pendesa	Intact	Upright	4	100	20	1283.75
Pendesa	Intact	Upright	5	80	20	1311
Pendesa	Intact	Upright	6	95	20	1219.11
Pendesa	Intact	Upright	7	85	20	1265.47
Pendesa	Intact	Upright	8	75	20	1204.73
Ai	Intact	Inverted	1	55	20	852.636
Ai	Intact	Inverted	2	60	20	1363.67
Ai	Intact	Inverted	3	85	20	1141.67
Ai	Intact	Inverted	4	75	20	1138.27
Ai	Intact	Inverted	5	70	20	1211.43
Ai	Intact	Inverted	6	85	20	1025.47
Ai	Intact	Inverted	7	85	20	1078.53
Ai	Intact	Inverted	8	65	20	1275.69
Ayumu	Intact	Inverted	1	80	20	1120.19
Ayumu	Intact	Inverted	2	95	20	1194.21
Ayumu	Intact	Inverted	3	60	20	1176.25
Ayumu	Intact	Inverted	4	80	20	1332.19
Ayumu	Intact	Inverted	5	95	20	1460.53
Ayumu	Intact	Inverted	6	95	20	1186.47
Ayumu	Intact	Inverted	7	70	20	1354
Ayumu	Intact	Inverted	8	80	20	1282.19
Chloe	Intact	Inverted	1	95	20	1038.39
Chloe	Intact	Inverted	2	95	20	1122.79
Chloe	Intact	Inverted	3	75	20	991.533
Chloe	Intact	Inverted	4	90	20	1233.22
Chloe	Intact	Inverted	5	85	20	885.812
Chloe	Intact	Inverted	6	85	20	1049.59
Chloe	Intact	Inverted	7	90	20	1057
Chloe	Intact	Inverted	8	95	20	875.316
Cleo	Intact	Inverted	1	70	20	946.077
Cleo	Intact	Inverted	2	75	20	982.929
Cleo	Intact	Inverted	3	75	20	1120.4
Cleo	Intact	Inverted	4	85	20	993.471
Cleo	Intact	Inverted	5	70	20	1180.57
Cleo	Intact	Inverted	6	75	20	1396.2
Cleo	Intact	Inverted	7	70	20	1565.21
Cleo	Intact	Inverted	8	75	20	1221.33
Pal	Intact	Inverted	1	70	20	779.286
Pal	Intact	Inverted	2	80	20	784.5
Pal	Intact	Inverted	3	70	20	744.143
Pal	Intact	Inverted	4	70	20	938.714
Pal	Intact	Inverted	5	75	20	861.4
Pal	Intact	Inverted	6	80	20	742.875
Pal	Intact	Inverted	7	65	20	873.154
Pal	Intact	Inverted	8	50	20	981
Pendesa	Intact	Inverted	1	65	20	1721.77
Pendesa	Intact	Inverted	2	90	20	1444.17
Pendesa	Intact	Inverted	3	80	20	1418.94
Pendesa	Intact	Inverted	4	85	20	1386.29
Pendesa	Intact	Inverted	5	75	20	1088.93
Pendesa	Intact	Inverted	6	95	20	1521.95
Pendesa	Intact	Inverted	7	85	20	1492.24
Pendesa	Intact	Inverted	8	90	20	1343.78
Ai	Only body	Upright	1	50	20	1126.2
Ai	Only body	Upright	2	75	20	1081
Ai	Only body	Upright	3	75	20	1266.53
Ai	Only body	Upright	4	60	20	1164.08
Ai	Only body	Upright	5	60	20	1193.17
Ai	Only body	Upright	6	70	20	1186.29
Ai	Only body	Upright	7	75	20	1125.67
Ai	Only body	Upright	8	55	20	1009.91
Ayumu	Only body	Upright	1	70	20	1189.14
Ayumu	Only body	Upright	2	75	20	1294.53
Ayumu	Only body	Upright	3	75	20	1070.86
Ayumu	Only body	Upright	4	85	20	1092.06
Ayumu	Only body	Upright	5	60	20	1059.33
Ayumu	Only body	Upright	6	50	20	1118.6
Ayumu	Only body	Upright	7	60	20	1332.42
Ayumu	Only body	Upright	8	65	20	1009.77
Chloe	Only body	Upright	1	75	20	1013.53
Chloe	Only body	Upright	2	90	20	1024.28
Chloe	Only body	Upright	3	90	20	999.667
Chloe	Only body	Upright	4	80	20	1026.93
Chloe	Only body	Upright	5	75	20	843.571
Chloe	Only body	Upright	6	85	20	933.941
Chloe	Only body	Upright	7	80	20	1036.44
Chloe	Only body	Upright	8	80	20	941.625
Cleo	Only body	Upright	1	50	20	1244
Cleo	Only body	Upright	2	75	20	1010.27
Cleo	Only body	Upright	3	75	20	1278.43
Cleo	Only body	Upright	4	60	20	1042.5
Cleo	Only body	Upright	5	60	20	1226.92
Cleo	Only body	Upright	6	75	20	1341.87
Cleo	Only body	Upright	7	65	20	1096.77
Cleo	Only body	Upright	8	80	20	1004.75
Pal	Only body	Upright	1	45	20	843.556
Pal	Only body	Upright	2	65	20	957
Pal	Only body	Upright	3	50	20	902.9
Pal	Only body	Upright	4	30	20	717.333
Pal	Only body	Upright	5	60	20	873.75
Pal	Only body	Upright	6	35	20	694
Pal	Only body	Upright	7	50	20	845.9
Pal	Only body	Upright	8	55	20	866
Pendesa	Only body	Upright	1	65	20	1779.85
Pendesa	Only body	Upright	2	85	20	1372.94
Pendesa	Only body	Upright	3	95	20	1356.63
Pendesa	Only body	Upright	4	75	20	1217.86
Pendesa	Only body	Upright	5	90	20	1515.56
Pendesa	Only body	Upright	6	85	20	1347.53
Pendesa	Only body	Upright	7	85	20	1433.65
Pendesa	Only body	Upright	8	85	20	1536.82
Ai	Only body	Inverted	1	85	20	1172.18
Ai	Only body	Inverted	2	60	20	1389.15
Ai	Only body	Inverted	3	55	20	1191.82
Ai	Only body	Inverted	4	65	20	1117.08
Ai	Only body	Inverted	5	65	20	1421.77
Ai	Only body	Inverted	6	75	20	1292.33
Ai	Only body	Inverted	7	75	20	1156.87
Ai	Only body	Inverted	8	75	20	1017.4
Ayumu	Only body	Inverted	1	80	20	1214.81
Ayumu	Only body	Inverted	2	75	20	979.133
Ayumu	Only body	Inverted	3	80	20	1052.81
Ayumu	Only body	Inverted	4	60	20	1075.08
Ayumu	Only body	Inverted	5	60	20	1330.83
Ayumu	Only body	Inverted	6	70	20	1420.71
Ayumu	Only body	Inverted	7	75	20	1212.8
Ayumu	Only body	Inverted	8	80	20	1424.31
Chloe	Only body	Inverted	1	75	20	855.714
Chloe	Only body	Inverted	2	80	20	1126.19
Chloe	Only body	Inverted	3	75	20	1010.2
Chloe	Only body	Inverted	4	80	20	1006.56
Chloe	Only body	Inverted	5	85	20	1134.18
Chloe	Only body	Inverted	6	85	20	1090
Chloe	Only body	Inverted	7	95	20	940.211
Chloe	Only body	Inverted	8	90	20	1154.18
Cleo	Only body	Inverted	1	65	20	1134.15
Cleo	Only body	Inverted	2	75	20	1183.6
Cleo	Only body	Inverted	3	70	20	962
Cleo	Only body	Inverted	4	65	20	955
Cleo	Only body	Inverted	5	80	20	1189.19
Cleo	Only body	Inverted	6	80	20	1094.06
Cleo	Only body	Inverted	7	85	20	1145.88
Cleo	Only body	Inverted	8	70	20	927.429
Pal	Only body	Inverted	1	70	20	813.357
Pal	Only body	Inverted	2	65	20	792.231
Pal	Only body	Inverted	3	35	20	735.286
Pal	Only body	Inverted	4	60	20	660.833
Pal	Only body	Inverted	5	60	20	982.917
Pal	Only body	Inverted	6	70	20	891
Pal	Only body	Inverted	7	70	20	851.929
Pal	Only body	Inverted	8	40	20	659.5
Pendesa	Only body	Inverted	1	75	20	1449.8
Pendesa	Only body	Inverted	2	75	20	1344.87
Pendesa	Only body	Inverted	3	65	20	1264.23
Pendesa	Only body	Inverted	4	80	20	1226.73
Pendesa	Only body	Inverted	5	75	20	1251.27
Pendesa	Only body	Inverted	6	55	20	1290.45
Pendesa	Only body	Inverted	7	70	20	1238.79
Pendesa	Only body	Inverted	8	80	20	1501.31
Ai	Only face	Upright	1	60	20	1273.33
Ai	Only face	Upright	2	45	20	1342.56
Ai	Only face	Upright	3	60	20	1428.17
Ai	Only face	Upright	4	75	20	1119.47
Ai	Only face	Upright	5	60	20	1279.92
Ai	Only face	Upright	6	45	20	1223.44
Ai	Only face	Upright	7	50	20	1046.4
Ai	Only face	Upright	8	60	20	1179
Ayumu	Only face	Upright	1	65	20	1527.15
Ayumu	Only face	Upright	2	65	20	1226.85
Ayumu	Only face	Upright	3	45	20	1021
Ayumu	Only face	Upright	4	70	20	1461
Ayumu	Only face	Upright	5	55	20	1193.55
Ayumu	Only face	Upright	6	85	20	1134.81
Ayumu	Only face	Upright	7	80	20	1423.75
Ayumu	Only face	Upright	8	70	20	1451.43
Chloe	Only face	Upright	1	80	20	1001.31
Chloe	Only face	Upright	2	90	20	1072.22
Chloe	Only face	Upright	3	85	20	1129.71
Chloe	Only face	Upright	4	80	20	948.188
Chloe	Only face	Upright	5	85	20	1002.88
Chloe	Only face	Upright	6	75	20	944.133
Chloe	Only face	Upright	7	90	20	1201.39
Chloe	Only face	Upright	8	80	20	1143.94
Cleo	Only face	Upright	1	60	20	1270.42
Cleo	Only face	Upright	2	90	20	999.176
Cleo	Only face	Upright	3	60	20	1164.58
Cleo	Only face	Upright	4	65	20	985.154
Cleo	Only face	Upright	5	75	20	1066.93
Cleo	Only face	Upright	6	85	20	1212.71
Cleo	Only face	Upright	7	75	20	1238.93
Cleo	Only face	Upright	8	75	20	1215.6
Pal	Only face	Upright	1	50	20	941.5
Pal	Only face	Upright	2	30	20	765.333
Pal	Only face	Upright	3	50	20	779.7
Pal	Only face	Upright	4	55	20	780.273
Pal	Only face	Upright	5	55	20	893.455
Pal	Only face	Upright	6	60	20	856.25
Pal	Only face	Upright	7	50	20	789.4
Pal	Only face	Upright	8	60	20	857.5
Pendesa	Only face	Upright	1	40	20	1610.12
Pendesa	Only face	Upright	2	50	20	1402.9
Pendesa	Only face	Upright	3	60	20	1690.67
Pendesa	Only face	Upright	4	85	20	1523.76
Pendesa	Only face	Upright	5	80	20	1610.19
Pendesa	Only face	Upright	6	80	20	1576.06
Pendesa	Only face	Upright	7	55	20	1541.82
Pendesa	Only face	Upright	8	85	20	1908.41
Ai	Only face	Inverted	1	65	20	1116.62
Ai	Only face	Inverted	2	75	20	1315.2
Ai	Only face	Inverted	3	45	20	1143.67
Ai	Only face	Inverted	4	60	20	1427.08
Ai	Only face	Inverted	5	55	20	1045.64
Ai	Only face	Inverted	6	75	20	1360.67
Ai	Only face	Inverted	7	45	20	1170.78
Ai	Only face	Inverted	8	65	20	1042.69
Ayumu	Only face	Inverted	1	60	20	1057
Ayumu	Only face	Inverted	2	60	20	1043.83
Ayumu	Only face	Inverted	3	45	20	1402.56
Ayumu	Only face	Inverted	4	70	20	1427
Ayumu	Only face	Inverted	5	70	20	1405.54
Ayumu	Only face	Inverted	6	50	20	1289.2
Ayumu	Only face	Inverted	7	80	20	1274.88
Ayumu	Only face	Inverted	8	75	20	1592.73
Chloe	Only face	Inverted	1	80	20	1078.88
Chloe	Only face	Inverted	2	90	20	1010.18
Chloe	Only face	Inverted	3	75	20	1077.67
Chloe	Only face	Inverted	4	80	20	931.812
Chloe	Only face	Inverted	5	90	20	933.778
Chloe	Only face	Inverted	6	85	20	1190.82
Chloe	Only face	Inverted	7	85	20	920
Chloe	Only face	Inverted	8	85	20	959.588
Cleo	Only face	Inverted	1	85	20	1247.5
Cleo	Only face	Inverted	2	70	20	1069.71
Cleo	Only face	Inverted	3	55	20	1133.09
Cleo	Only face	Inverted	4	60	20	992.75
Cleo	Only face	Inverted	5	55	20	1333.73
Cleo	Only face	Inverted	6	50	20	1219.1
Cleo	Only face	Inverted	7	95	20	1001.28
Cleo	Only face	Inverted	8	65	20	1174.62
Pal	Only face	Inverted	1	50	20	919
Pal	Only face	Inverted	2	55	20	876.727
Pal	Only face	Inverted	3	35	20	942
Pal	Only face	Inverted	4	50	20	869
Pal	Only face	Inverted	5	40	20	1130.12
Pal	Only face	Inverted	6	55	20	920.273
Pal	Only face	Inverted	7	45	20	893.667
Pal	Only face	Inverted	8	40	20	945
Pendesa	Only face	Inverted	1	45	20	1459.78
Pendesa	Only face	Inverted	2	40	20	1329
Pendesa	Only face	Inverted	3	45	20	1512
Pendesa	Only face	Inverted	4	75	20	1537.33
Pendesa	Only face	Inverted	5	80	20	1377.44
Pendesa	Only face	Inverted	6	55	20	1527.91
Pendesa	Only face	Inverted	7	95	20	1706.74
Pendesa	Only face	Inverted	8	80	20	1569.31

## Sheet: Experiment 3
ID	Condition	Session	Orientation	Percent correct	Total trials	AdjustedMeanResponseTime
Ai	Face silhouette	1	Upright	50	20	961.5
Ai	Face silhouette	2	Upright	50	20	1086
Ai	Face silhouette	3	Upright	25	20	1070.6
Ai	Face silhouette	4	Upright	50	20	889.4
Ai	Face silhouette	5	Upright	35	20	1021.14
Ai	Face silhouette	6	Upright	60	20	1028.92
Ai	Face silhouette	7	Upright	50	20	1072
Ai	Face silhouette	8	Upright	55	20	1168.91
Ayumu	Face silhouette	1	Upright	50	20	927.4
Ayumu	Face silhouette	2	Upright	60	20	1147.33
Ayumu	Face silhouette	3	Upright	55	20	896.273
Ayumu	Face silhouette	4	Upright	60	20	1129.33
Ayumu	Face silhouette	5	Upright	55	20	839
Ayumu	Face silhouette	6	Upright	50	20	807.1
Ayumu	Face silhouette	7	Upright	40	20	945.5
Ayumu	Face silhouette	8	Upright	65	20	1065.92
Chloe	Face silhouette	1	Upright	65	20	895.385
Chloe	Face silhouette	2	Upright	75	20	1019.4
Chloe	Face silhouette	3	Upright	75	20	1467.33
Chloe	Face silhouette	4	Upright	50	20	1213.8
Chloe	Face silhouette	5	Upright	85	20	1095.29
Chloe	Face silhouette	6	Upright	65	20	968.692
Chloe	Face silhouette	7	Upright	65	20	987.615
Chloe	Face silhouette	8	Upright	80	20	1414.25
Cleo	Face silhouette	1	Upright	50	20	900.1
Cleo	Face silhouette	2	Upright	60	20	1000.33
Cleo	Face silhouette	3	Upright	65	20	1231.83
Cleo	Face silhouette	4	Upright	50	20	848.9
Cleo	Face silhouette	5	Upright	60	20	1317.92
Cleo	Face silhouette	6	Upright	70	20	942.571
Cleo	Face silhouette	7	Upright	65	20	1088.69
Cleo	Face silhouette	8	Upright	60	20	1318.75
Pal	Face silhouette	1	Upright	45	20	1087.89
Pal	Face silhouette	2	Upright	40	20	1003
Pal	Face silhouette	3	Upright	25	20	1045
Pal	Face silhouette	4	Upright	25	20	673.2
Pal	Face silhouette	5	Upright	55	20	863.909
Pal	Face silhouette	6	Upright	25	20	885
Pal	Face silhouette	7	Upright	30	20	725.667
Pal	Face silhouette	8	Upright	40	20	794.375
Pendesa	Face silhouette	1	Upright	60	20	1563.17
Pendesa	Face silhouette	2	Upright	50	20	1537.8
Pendesa	Face silhouette	3	Upright	55	20	1332.73
Pendesa	Face silhouette	4	Upright	55	20	1584
Pendesa	Face silhouette	5	Upright	55	20	1326.27
Pendesa	Face silhouette	6	Upright	50	20	1873.4
Pendesa	Face silhouette	7	Upright	50	20	1579.9
Pendesa	Face silhouette	8	Upright	55	20	1534.73
Ai	Face silhouette	1	Inverted	25	20	1181.6
Ai	Face silhouette	2	Inverted	35	20	1157.43
Ai	Face silhouette	3	Inverted	60	20	1110.5
Ai	Face silhouette	4	Inverted	40	20	978.5
Ai	Face silhouette	5	Inverted	30	20	1120.83
Ai	Face silhouette	6	Inverted	50	20	1110.2
Ai	Face silhouette	7	Inverted	40	20	1156.25
Ai	Face silhouette	8	Inverted	50	20	1147.1
Ayumu	Face silhouette	1	Inverted	35	20	1075.43
Ayumu	Face silhouette	2	Inverted	70	20	948.714
Ayumu	Face silhouette	3	Inverted	50	20	989.7
Ayumu	Face silhouette	4	Inverted	60	20	898
Ayumu	Face silhouette	5	Inverted	55	20	828.455
Ayumu	Face silhouette	6	Inverted	60	20	978.5
Ayumu	Face silhouette	7	Inverted	60	20	933.75
Ayumu	Face silhouette	8	Inverted	60	20	879
Chloe	Face silhouette	1	Inverted	55	20	1121.91
Chloe	Face silhouette	2	Inverted	70	20	1472.14
Chloe	Face silhouette	3	Inverted	65	20	1503.77
Chloe	Face silhouette	4	Inverted	75	20	1128.73
Chloe	Face silhouette	5	Inverted	65	20	1058.08
Chloe	Face silhouette	6	Inverted	75	20	1133.47
Chloe	Face silhouette	7	Inverted	70	20	859.143
Chloe	Face silhouette	8	Inverted	85	20	1141.47
Cleo	Face silhouette	1	Inverted	50	20	1073.4
Cleo	Face silhouette	2	Inverted	60	20	867.333
Cleo	Face silhouette	3	Inverted	45	20	1172.33
Cleo	Face silhouette	4	Inverted	60	20	1122.55
Cleo	Face silhouette	5	Inverted	60	20	1410.33
Cleo	Face silhouette	6	Inverted	85	20	926.875
Cleo	Face silhouette	7	Inverted	60	20	1121.42
Cleo	Face silhouette	8	Inverted	60	20	1056.5
Pal	Face silhouette	1	Inverted	30	20	912.167
Pal	Face silhouette	2	Inverted	35	20	774.571
Pal	Face silhouette	3	Inverted	40	20	844
Pal	Face silhouette	4	Inverted	55	20	863.273
Pal	Face silhouette	5	Inverted	25	20	727.8
Pal	Face silhouette	6	Inverted	40	20	767.5
Pal	Face silhouette	7	Inverted	35	20	712.143
Pal	Face silhouette	8	Inverted	35	20	999
Pendesa	Face silhouette	1	Inverted	55	20	1350.73
Pendesa	Face silhouette	2	Inverted	60	20	1359.08
Pendesa	Face silhouette	3	Inverted	40	20	1454.5
Pendesa	Face silhouette	4	Inverted	60	20	1475.42
Pendesa	Face silhouette	5	Inverted	65	20	1480.15
Pendesa	Face silhouette	6	Inverted	50	20	1591.1
Pendesa	Face silhouette	7	Inverted	50	20	1439.2
Pendesa	Face silhouette	8	Inverted	60	20	1434.58
Ai	Face contour blurred	1	Inverted	50	20	1446.9
Ai	Face contour blurred	2	Inverted	65	20	1515.62
Ai	Face contour blurred	3	Inverted	50	20	1726.2
Ai	Face contour blurred	4	Inverted	40	20	1276.38
Ai	Face contour blurred	5	Inverted	50	20	1205.4
Ai	Face contour blurred	6	Inverted	60	20	1345.08
Ai	Face contour blurred	7	Inverted	60	20	1404.25
Ai	Face contour blurred	8	Inverted	70	20	1306.57
Ayumu	Face contour blurred	1	Inverted	40	20	1252
Ayumu	Face contour blurred	2	Inverted	45	20	1093.44
Ayumu	Face contour blurred	3	Inverted	50	20	1176.4
Ayumu	Face contour blurred	4	Inverted	60	20	1144.33
Ayumu	Face contour blurred	5	Inverted	70	20	1291.5
Ayumu	Face contour blurred	6	Inverted	65	20	1465.92
Ayumu	Face contour blurred	7	Inverted	60	20	1438.58
Ayumu	Face contour blurred	8	Inverted	75	20	1161.47
Chloe	Face contour blurred	1	Inverted	85	20	1394.59
Chloe	Face contour blurred	2	Inverted	70	20	1330.64
Chloe	Face contour blurred	3	Inverted	55	20	1935.36
Chloe	Face contour blurred	4	Inverted	65	20	1147
Chloe	Face contour blurred	5	Inverted	85	20	1385.76
Chloe	Face contour blurred	6	Inverted	60	20	1345.08
Chloe	Face contour blurred	7	Inverted	85	20	1277.35
Chloe	Face contour blurred	8	Inverted	75	20	1034.29
Cleo	Face contour blurred	1	Inverted	50	20	1442.8
Cleo	Face contour blurred	2	Inverted	60	20	1146.25
Cleo	Face contour blurred	3	Inverted	45	20	1117.44
Cleo	Face contour blurred	4	Inverted	65	20	1349.5
Cleo	Face contour blurred	5	Inverted	75	20	1258.93
Cleo	Face contour blurred	6	Inverted	85	20	1672.59
Cleo	Face contour blurred	7	Inverted	65	20	1509.23
Cleo	Face contour blurred	8	Inverted	50	20	1529
Pal	Face contour blurred	1	Inverted	25	20	926.8
Pal	Face contour blurred	2	Inverted	15	20	866
Pal	Face contour blurred	3	Inverted	40	20	1135.38
Pal	Face contour blurred	4	Inverted	30	20	942.5
Pal	Face contour blurred	5	Inverted	35	20	958.857
Pal	Face contour blurred	6	Inverted	20	20	698.25
Pal	Face contour blurred	7	Inverted	35	20	732.857
Pal	Face contour blurred	8	Inverted	40	20	1410
Pendesa	Face contour blurred	1	Inverted	50	20	1934.4
Pendesa	Face contour blurred	2	Inverted	50	20	1540
Pendesa	Face contour blurred	3	Inverted	75	20	1614.2
Pendesa	Face contour blurred	4	Inverted	70	20	1859.57
Pendesa	Face contour blurred	5	Inverted	55	20	1590.82
Pendesa	Face contour blurred	6	Inverted	55	20	1892.27
Pendesa	Face contour blurred	7	Inverted	55	20	1804.36
Pendesa	Face contour blurred	8	Inverted	70	20	1523.14
Ai	Face contour blurred	1	Upright	55	20	1233.27
Ai	Face contour blurred	2	Upright	45	20	1481.44
Ai	Face contour blurred	3	Upright	55	20	1491.36
Ai	Face contour blurred	4	Upright	45	20	1288
Ai	Face contour blurred	5	Upright	55	20	1353.82
Ai	Face contour blurred	6	Upright	75	20	1386.73
Ai	Face contour blurred	7	Upright	55	20	1164.73
Ai	Face contour blurred	8	Upright	55	20	1530.91
Ayumu	Face contour blurred	1	Upright	45	20	1320.67
Ayumu	Face contour blurred	2	Upright	70	20	1329.21
Ayumu	Face contour blurred	3	Upright	45	20	1500.89
Ayumu	Face contour blurred	4	Upright	75	20	1396
Ayumu	Face contour blurred	5	Upright	60	20	1114.58
Ayumu	Face contour blurred	6	Upright	75	20	1420.53
Ayumu	Face contour blurred	7	Upright	50	20	1244.4
Ayumu	Face contour blurred	8	Upright	45	20	1152.22
Chloe	Face contour blurred	1	Upright	70	20	1443.64
Chloe	Face contour blurred	2	Upright	80	20	1253.69
Chloe	Face contour blurred	3	Upright	85	20	1153.06
Chloe	Face contour blurred	4	Upright	85	20	1232.12
Chloe	Face contour blurred	5	Upright	95	20	1225.74
Chloe	Face contour blurred	6	Upright	85	20	1519.88
Chloe	Face contour blurred	7	Upright	60	20	1181.25
Chloe	Face contour blurred	8	Upright	85	20	1254.35
Cleo	Face contour blurred	1	Upright	50	20	1084.2
Cleo	Face contour blurred	2	Upright	50	20	1189.6
Cleo	Face contour blurred	3	Upright	60	20	1226.33
Cleo	Face contour blurred	4	Upright	75	20	1598.93
Cleo	Face contour blurred	5	Upright	85	20	1261.31
Cleo	Face contour blurred	6	Upright	75	20	1351.13
Cleo	Face contour blurred	7	Upright	85	20	1653.12
Cleo	Face contour blurred	8	Upright	75	20	1345.8
Pal	Face contour blurred	1	Upright	15	20	938.667
Pal	Face contour blurred	2	Upright	55	20	1005.36
Pal	Face contour blurred	3	Upright	15	20	1139.33
Pal	Face contour blurred	4	Upright	30	20	681.167
Pal	Face contour blurred	5	Upright	55	20	781.4
Pal	Face contour blurred	6	Upright	30	20	777.333
Pal	Face contour blurred	7	Upright	35	20	797.857
Pal	Face contour blurred	8	Upright	30	20	991.5
Pendesa	Face contour blurred	1	Upright	65	20	1905.08
Pendesa	Face contour blurred	2	Upright	70	20	1648.86
Pendesa	Face contour blurred	3	Upright	60	20	1740.42
Pendesa	Face contour blurred	4	Upright	75	20	1705.27
Pendesa	Face contour blurred	5	Upright	65	20	1772.08
Pendesa	Face contour blurred	6	Upright	60	20	1606.58
Pendesa	Face contour blurred	7	Upright	70	20	1845.07
Pendesa	Face contour blurred	8	Upright	65	20	1994.08
